# Supplementary material for: Characteristics of the Protocols Used in Electrical Pulse Stimulation of Cultured Cells for Mimicking In Vivo Exercise: A Systematic Review, Meta-Analysis, and Meta-Regression
Source: Int J Mol Sci. 2022 Nov 3;23(21):13446. doi: 10.3390/ijms232113446 (PMC9657802; doi:10.3390/ijms232113446)
Supplement: Supplementary file 1 [file ijms-23-13446-s001.zip]

Archive with 1 entries (1 files):
- ijms-1987957-supplementary.pdf
